# Supplementary material for: Photosynthate Regulation of the Root System Architecture Mediated by the Heterotrimeric G Protein Complex in Arabidopsis
Source: Front Plant Sci. 2016 Aug 25;7:1255. doi: 10.3389/fpls.2016.01255 (PMC4997095; doi:10.3389/fpls.2016.01255)
Supplement: TABLE S1 — Gene Ontology (GO) Analysis Genotype by treatment. [file Table_1.XLSX]

## Sheet: agb1-2 down
GO-ID	p-value	corr p-value	x'	n'	gene set frequency (%)	X	N	genome frequency (%)	Fold enrichment	Description	Genes in test set
10033	1.9375e-15	9.3002e-13	36	1037	22.5	160	22304	4.64939	4.83934	response to organic substance	AT3G05200|AT4G31800|AT5G26920|AT5G47220|AT3G52430|AT5G42650|AT5G46050|AT1G72450|AT5G57560|AT1G76930|AT2G46510|AT3G46600|AT1G74950|AT5G13220|AT1G25560|AT4G17230|AT1G80840|AT4G30270|AT3G48360|AT3G11820|AT4G01540|AT3G02140|AT5G22570|AT2G34600|AT4G17490|AT1G59870|AT4G21410|AT1G17750|AT5G51190|AT4G17500|AT2G46400|AT1G17380|AT3G45640|AT3G52400|AT3G16720|AT1G08930
10200	2.446e-14	5.8703e-12	14	104	8.75	160	22304	0.466284	18.7654	response to chitin	AT3G05200|AT4G31800|AT5G47220|AT2G34600|AT4G17490|AT5G51190|AT4G17500|AT2G46400|AT3G46600|AT3G45640|AT4G17230|AT1G80840|AT3G16720|AT1G08930
50896	9.2174e-14	1.4748e-11	61	3207	38.125	160	22304	14.3786	2.65151	response to stimulus	AT3G05200|AT5G26920|AT5G43580|AT5G47220|AT3G52430|AT5G42650|AT4G02380|AT1G28380|AT5G46050|AT1G72450|AT1G76930|AT1G74950|AT5G38940|AT1G76650|AT4G17230|AT1G80840|AT3G48360|AT3G02140|AT3G08720|AT2G34600|AT1G72940|AT1G72900|AT4G17500|AT1G17380|AT3G45640|AT5G53550|AT4G36040|AT3G52400|AT2G41010|AT4G31800|AT1G33590|AT1G14870|AT1G17420|AT2G22300|AT5G57560|AT2G46510|AT4G34150|AT3G46600|AT5G13220|AT1G25560…
9611	7.8783e-13	9.4539e-11	14	133	8.75	160	22304	0.596306	14.6737	response to wounding	AT5G43580|AT5G42650|AT1G17750|AT1G17420|AT5G46050|AT1G72450|AT1G76930|AT2G46510|AT3G45640|AT1G74950|AT1G76650|AT5G13220|AT1G80840|AT1G20510
6950	2.6989e-12	2.261e-10	43	1853	26.875	160	22304	8.30793	3.23486	response to stress	AT4G31800|AT5G26920|AT1G33590|AT1G14870|AT5G43580|AT5G47220|AT3G52430|AT5G42650|AT4G02380|AT1G28380|AT1G17420|AT5G46050|AT1G72450|AT5G57560|AT1G76930|AT2G46510|AT4G34150|AT1G74950|AT5G38940|AT1G76650|AT5G13220|AT4G12720|AT4G33300|AT3G50950|AT1G80840|AT3G11820|AT1G20510|AT3G02140|AT3G08720|AT5G22570|AT1G59870|AT1G15010|AT1G72940|AT1G17750|AT1G65390|AT1G72900|AT3G45640|AT4G36040|AT3G52400|AT2G41010…
9743	2.8262e-12	2.261e-10	15	177	9.375	160	22304	0.79358	11.8136	response to carbohydrate stimulus	AT3G05200|AT4G31800|AT5G47220|AT2G34600|AT4G17490|AT5G51190|AT4G17500|AT2G46400|AT3G46600|AT3G45640|AT4G17230|AT1G80840|AT3G48360|AT3G16720|AT1G08930
6952	4.7448e-12	3.2536e-10	25	637	15.625	160	22304	2.85599	5.47096	defense response	AT4G31800|AT5G26920|AT1G33590|AT5G43580|AT5G47220|AT3G52430|AT5G42650|AT1G28380|AT1G17420|AT5G46050|AT4G12720|AT4G33300|AT3G50950|AT1G80840|AT3G11820|AT5G22570|AT1G59870|AT1G15010|AT1G72940|AT1G17750|AT1G65390|AT1G72900|AT3G52400|AT3G16720|AT5G04720
80134	9.4105e-12	5.6463e-10	11	78	6.875	160	22304	0.349713	19.659	regulation of response to stress	AT4G31800|AT5G47220|AT3G45640|AT1G59870|AT3G52430|AT5G13220|AT4G12720|AT1G80840|AT3G52400|AT3G48360|AT3G11820
42221	1.5094e-11	8.0499e-10	40	1710	25	160	22304	7.66679	3.26082	response to chemical stimulus	AT3G05200|AT4G31800|AT5G26920|AT1G14870|AT5G47220|AT3G52430|AT5G42650|AT4G02380|AT5G46050|AT1G72450|AT5G57560|AT1G76930|AT2G46510|AT3G46600|AT1G74950|AT5G13220|AT1G25560|AT4G12720|AT4G17230|AT1G80840|AT4G30270|AT3G48360|AT3G11820|AT4G01540|AT3G02140|AT5G22570|AT2G34600|AT4G17490|AT1G59870|AT4G21410|AT1G17750|AT5G51190|AT4G17500|AT2G46400|AT1G17380|AT3G45640|AT3G52400|AT2G41010|AT3G16720|AT1G08930
9753	7.7139e-10	3.7027e-08	12	148	7.5	160	22304	0.663558	11.3027	response to jasmonic acid stimulus	AT1G72450|AT1G76930|AT5G47220|AT1G17380|AT2G34600|AT1G74950|AT5G13220|AT5G42650|AT1G17750|AT3G52400|AT3G11820|AT5G46050
31347	9.0977e-10	3.9699e-08	9	65	5.625	160	22304	0.291428	19.3015	regulation of defense response	AT4G31800|AT5G47220|AT1G59870|AT3G52430|AT5G13220|AT4G12720|AT1G80840|AT3G52400|AT3G11820
48583	1.5226e-09	6.0904e-08	12	157	7.5	160	22304	0.70391	10.6548	regulation of response to stimulus	AT3G02140|AT4G31800|AT5G47220|AT3G45640|AT1G59870|AT3G52430|AT5G13220|AT4G12720|AT1G80840|AT3G52400|AT3G48360|AT3G11820
9719	6.9117e-09	2.552e-07	24	835	15	160	22304	3.74372	4.00671	response to endogenous stimulus	AT4G01540|AT3G02140|AT5G47220|AT2G34600|AT4G17490|AT1G59870|AT5G42650|AT4G21410|AT1G17750|AT5G46050|AT1G72450|AT5G57560|AT1G76930|AT2G46510|AT1G17380|AT3G45640|AT1G74950|AT5G13220|AT1G25560|AT3G52400|AT4G30270|AT3G48360|AT3G11820|AT1G08930
50776	1.5695e-08	5.0225e-07	7	41	4.375	160	22304	0.183824	23.8	regulation of immune response	AT4G31800|AT5G47220|AT5G13220|AT4G12720|AT1G80840|AT3G52400|AT3G11820
2682	1.5695e-08	5.0225e-07	7	41	4.375	160	22304	0.183824	23.8	regulation of immune system process	AT4G31800|AT5G47220|AT5G13220|AT4G12720|AT1G80840|AT3G52400|AT3G11820
9607	1.6769e-08	5.0307e-07	19	550	11.875	160	22304	2.46593	4.81564	response to biotic stimulus	AT3G50480|AT4G31800|AT5G26920|AT5G47220|AT5G22570|AT1G59870|AT1G15010|AT3G52430|AT5G42650|AT1G17750|AT1G17420|AT5G46050|AT2G22300|AT3G45640|AT5G53550|AT4G12720|AT1G80840|AT3G52400|AT3G11820
51707	5.0065e-08	1.4136e-06	18	528	11.25	160	22304	2.36729	4.75227	response to other organism	AT3G50480|AT4G31800|AT5G26920|AT5G47220|AT5G22570|AT1G59870|AT1G15010|AT3G52430|AT5G42650|AT1G17750|AT1G17420|AT5G46050|AT3G45640|AT5G53550|AT4G12720|AT1G80840|AT3G52400|AT3G11820
42742	1.3786e-06	3.5558e-05	10	193	6.25	160	22304	0.865316	7.2228	defense response to bacterium	AT4G31800|AT5G26920|AT5G47220|AT5G22570|AT1G59870|AT3G52430|AT4G12720|AT1G80840|AT1G17750|AT5G46050
9617	1.4075e-06	3.5558e-05	11	241	6.875	160	22304	1.08052	6.36266	response to bacterium	AT4G31800|AT5G26920|AT5G47220|AT5G22570|AT3G45640|AT1G59870|AT3G52430|AT4G12720|AT1G80840|AT1G17750|AT5G46050
51704	2.6612e-06	6.3869e-05	18	694	11.25	160	22304	3.11155	3.61556	multi-organism process	AT3G50480|AT4G31800|AT5G26920|AT5G47220|AT5G22570|AT1G59870|AT1G15010|AT3G52430|AT5G42650|AT1G17750|AT1G17420|AT5G46050|AT3G45640|AT5G53550|AT4G12720|AT1G80840|AT3G52400|AT3G11820
9751	6.028e-06	0.00013778	8	135	5	160	22304	0.605273	8.26074	response to salicylic acid stimulus	AT4G31800|AT1G76930|AT5G22570|AT3G52430|AT1G80840|AT3G52400|AT3G11820|AT5G46050
31348	7.2161e-06	0.00015437	4	18	2.5	160	22304	0.080703	30.9778	negative regulation of defense response	AT1G59870|AT3G52430|AT3G52400|AT3G11820
45088	7.3969e-06	0.00015437	5	38	3.125	160	22304	0.170373	18.3421	regulation of innate immune response	AT5G47220|AT5G13220|AT4G12720|AT3G52400|AT3G11820
70887	1.2139e-05	0.00024277	12	361	7.5	160	22304	1.61854	4.6338	cellular response to chemical stimulus	AT4G01540|AT5G47220|AT5G22570|AT3G45640|AT4G17490|AT1G59870|AT3G52430|AT1G25560|AT4G02380|AT3G52400|AT4G30270|AT3G11820
9620	1.7376e-05	0.00033362	8	156	5	160	22304	0.699426	7.14872	response to fungus	AT4G31800|AT1G59870|AT1G15010|AT5G42650|AT1G80840|AT3G52400|AT1G17420|AT3G11820
71310	2.2643e-05	0.00041802	11	323	6.875	160	22304	1.44817	4.74737	cellular response to organic substance	AT4G01540|AT5G47220|AT5G22570|AT3G45640|AT4G17490|AT1G59870|AT3G52430|AT1G25560|AT3G52400|AT4G30270|AT3G11820
9863	3.9355e-05	0.00067466	4	27	2.5	160	22304	0.121055	20.6519	salicylic acid mediated signaling pathway	AT5G22570|AT3G52430|AT3G52400|AT3G11820
71446	3.9355e-05	0.00067466	4	27	2.5	160	22304	0.121055	20.6519	cellular response to salicylic acid stimulus	AT5G22570|AT3G52430|AT3G52400|AT3G11820
51245	5.1141e-05	0.00081826	2	2	1.25	160	22304	0.008967	139.4	negative regulation of cellular defense response	AT3G52400|AT3G11820
50691	5.1141e-05	0.00081826	2	2	1.25	160	22304	0.008967	139.4	regulation of defense response to virus by host	AT4G31800|AT1G80840
2831	5.7305e-05	0.00088731	3	11	1.875	160	22304	0.0493185	38.0182	regulation of response to biotic stimulus	AT4G31800|AT5G13220|AT1G80840
71495	9.4607e-05	0.0014191	9	254	5.625	160	22304	1.13881	4.93937	cellular response to endogenous stimulus	AT4G01540|AT5G47220|AT3G45640|AT4G17490|AT1G59870|AT1G25560|AT3G52400|AT4G30270|AT3G11820
45087	0.00010343	0.0015044	9	257	5.625	160	22304	1.15226	4.88171	innate immune response	AT5G26920|AT5G47220|AT1G59870|AT3G52430|AT4G12720|AT1G28380|AT1G72940|AT1G65390|AT1G72900
48585	0.00011204	0.0015818	5	66	3.125	160	22304	0.295911	10.5606	negative regulation of response to stimulus	AT3G02140|AT1G59870|AT3G52430|AT3G52400|AT3G11820
9725	0.00013283	0.0018216	16	767	10	160	22304	3.43885	2.90795	response to hormone stimulus	AT4G01540|AT3G02140|AT5G47220|AT4G17490|AT1G59870|AT4G21410|AT5G46050|AT5G57560|AT1G76930|AT2G46510|AT3G45640|AT1G25560|AT4G30270|AT3G48360|AT3G11820|AT1G08930
50688	0.0001527	0.0019519	2	3	1.25	160	22304	0.0134505	92.9333	regulation of defense response to virus	AT4G31800|AT1G80840
2697	0.0001527	0.0019519	2	3	1.25	160	22304	0.0134505	92.9333	regulation of immune effector process	AT4G31800|AT1G80840
80135	0.00015472	0.0019519	3	15	1.875	160	22304	0.0672525	27.88	regulation of cellular response to stress	AT3G45640|AT3G52400|AT3G11820
6955	0.00015859	0.0019519	9	272	5.625	160	22304	1.21951	4.6125	immune response	AT5G26920|AT5G47220|AT1G59870|AT3G52430|AT4G12720|AT1G28380|AT1G72940|AT1G65390|AT1G72900
50832	0.00020135	0.0024162	6	117	3.75	160	22304	0.52457	7.14872	defense response to fungus	AT4G31800|AT1G59870|AT1G15010|AT1G80840|AT3G52400|AT3G11820
2376	0.00021308	0.0024947	9	283	5.625	160	22304	1.26883	4.43322	immune system process	AT5G26920|AT5G47220|AT1G59870|AT3G52430|AT4G12720|AT1G28380|AT1G72940|AT1G65390|AT1G72900
43900	0.00022881	0.002615	3	17	1.875	160	22304	0.0762195	24.6	regulation of multi-organism process	AT4G31800|AT5G13220|AT1G80840
10185	0.00030396	0.003393	2	4	1.25	160	22304	0.017934	69.7	regulation of cellular defense response	AT3G52400|AT3G11820
9695	0.00037758	0.004119	3	20	1.875	160	22304	0.08967	20.91	jasmonic acid biosynthetic process	AT5G42650|AT1G17420|AT1G20510
23033	0.00057393	0.0060248	13	623	8.125	160	22304	2.79322	2.90883	signaling pathway	AT4G01540|AT5G47220|AT5G22570|AT4G17490|AT3G52430|AT1G17750|AT3G45640|AT1G25560|AT4G12720|AT3G52400|AT4G30270|AT1G78280|AT3G11820
9694	0.00057738	0.0060248	3	23	1.875	160	22304	0.103121	18.1826	jasmonic acid metabolic process	AT5G42650|AT1G17420|AT1G20510
50789	0.00059987	0.0061263	35	2783	21.875	160	22304	12.4776	1.75314	regulation of biological process	AT4G31800|AT1G33590|AT5G47220|AT3G52430|AT1G28380|AT5G06690|AT2G46510|AT3G46600|AT5G13220|AT4G12720|AT4G17230|AT2G25450|AT1G80840|AT3G48360|AT3G11820|AT3G02140|AT3G08720|AT5G21960|AT5G22570|AT4G17490|AT1G59870|AT1G68840|AT5G43650|AT1G72940|AT1G68240|AT1G65390|AT4G29950|AT1G72900|AT5G51190|AT4G17500|AT2G46400|AT5G64810|AT3G45640|AT3G52400|AT2G41010
31408	0.0006564	0.006564	3	24	1.875	160	22304	0.107604	17.425	oxylipin biosynthetic process	AT5G42650|AT1G17420|AT1G20510
10363	0.00075274	0.0072263	2	6	1.25	160	22304	0.026901	46.4667	regulation of plant-type hypersensitive response	AT3G52400|AT3G11820
43255	0.00075274	0.0072263	2	6	1.25	160	22304	0.026901	46.4667	regulation of carbohydrate biosynthetic process	AT3G02140|AT2G25450
51716	0.00079674	0.0072694	14	729	8.75	160	22304	3.26847	2.67709	cellular response to stimulus	AT4G01540|AT5G47220|AT5G22570|AT4G17490|AT1G59870|AT3G52430|AT4G02380|AT1G28380|AT3G45640|AT1G25560|AT4G12720|AT3G52400|AT4G30270|AT3G11820
9737	0.00079853	0.0072694	8	272	5	160	22304	1.21951	4.1	response to abscisic acid stimulus	AT3G02140|AT1G76930|AT2G46510|AT3G45640|AT4G21410|AT3G11820|AT1G08930|AT5G46050
31323	0.00080266	0.0072694	24	1664	15	160	22304	7.46055	2.01058	regulation of cellular metabolic process	AT3G02140|AT4G31800|AT3G08720|AT5G47220|AT5G21960|AT5G22570|AT4G17490|AT3G52430|AT1G68840|AT5G43650|AT1G28380|AT1G68240|AT4G29950|AT5G51190|AT4G17500|AT2G46510|AT2G46400|AT5G64810|AT3G46600|AT3G45640|AT4G17230|AT2G25450|AT1G80840|AT2G41010
10337	0.0010489	0.0093233	2	7	1.25	160	22304	0.0313845	39.8286	regulation of salicylic acid metabolic process	AT1G28380|AT2G41010
23052	0.0011129	0.0097129	17	1023	10.625	160	22304	4.58662	2.31652	signaling	AT4G01540|AT1G33590|AT5G47220|AT5G22570|AT4G17490|AT3G52430|AT1G72940|AT1G17750|AT1G65390|AT1G72900|AT3G45640|AT1G25560|AT4G12720|AT3G52400|AT4G30270|AT1G78280|AT3G11820
31407	0.0011543	0.009862	3	29	1.875	160	22304	0.130022	14.4207	oxylipin metabolic process	AT5G42650|AT1G17420|AT1G20510
50794	0.0011711	0.009862	31	2448	19.375	160	22304	10.9756	1.76528	regulation of cellular process	AT4G31800|AT1G33590|AT5G47220|AT3G52430|AT1G28380|AT5G06690|AT2G46510|AT3G46600|AT4G17230|AT2G25450|AT1G80840|AT3G11820|AT3G02140|AT3G08720|AT5G21960|AT5G22570|AT4G17490|AT1G68840|AT5G43650|AT1G72940|AT1G68240|AT1G65390|AT4G29950|AT1G72900|AT5G51190|AT4G17500|AT2G46400|AT5G64810|AT3G45640|AT3G52400|AT2G41010
71555	0.0012423	0.010281	6	165	3.75	160	22304	0.739778	5.06909	cell wall organization	AT5G57560|AT3G45960|AT1G59870|AT4G17030|AT2G47550|AT4G30270
32870	0.0012903	0.010497	7	227	4.375	160	22304	1.01775	4.29868	cellular response to hormone stimulus	AT4G01540|AT5G47220|AT3G45640|AT4G17490|AT1G59870|AT1G25560|AT4G30270
10675	0.0017812	0.014249	2	9	1.25	160	22304	0.0403515	30.9778	regulation of cellular carbohydrate metabolic process	AT3G02140|AT2G25450
6970	0.0020019	0.015511	9	388	5.625	160	22304	1.7396	3.23351	response to osmotic stress	AT3G02140|AT3G08720|AT3G45640|AT5G38940|AT4G12720|AT1G28380|AT2G41010|AT1G08930|AT5G46050
9828	0.0020035	0.015511	3	35	1.875	160	22304	0.156923	11.9486	plant-type cell wall loosening	AT3G45960|AT4G17030|AT4G30270
42545	0.0023243	0.017709	5	128	3.125	160	22304	0.573888	5.44531	cell wall modification	AT3G45960|AT1G59870|AT4G17030|AT2G47550|AT4G30270
9664	0.0024094	0.017985	4	78	2.5	160	22304	0.349713	7.14872	plant-type cell wall organization	AT5G57560|AT3G45960|AT4G17030|AT4G30270
65007	0.0024355	0.017985	37	3243	23.125	160	22304	14.54	1.59044	biological regulation	AT4G31800|AT1G33590|AT5G47220|AT3G52430|AT1G28380|AT5G06690|AT2G46510|AT3G46600|AT5G13220|AT4G12720|AT4G17230|AT2G25450|AT4G17030|AT1G80840|AT3G48360|AT3G11820|AT3G02140|AT3G08720|AT5G21960|AT5G22570|AT4G17490|AT1G59870|AT1G68840|AT5G43650|AT1G72940|AT1G68240|AT1G65390|AT4G29950|AT1G72900|AT5G51190|AT4G17500|AT2G46400|AT5G64810|AT3G45640|AT3G45960|AT3G52400|AT2G41010
6109	0.0026957	0.019282	2	11	1.25	160	22304	0.0493185	25.3455	regulation of carbohydrate metabolic process	AT3G02140|AT2G25450
9867	0.0027396	0.019282	3	39	1.875	160	22304	0.174857	10.7231	jasmonic acid mediated signaling pathway	AT5G47220|AT3G52400|AT3G11820
71395	0.0027396	0.019282	3	39	1.875	160	22304	0.174857	10.7231	cellular response to jasmonic acid stimulus	AT5G47220|AT3G52400|AT3G11820
19222	0.0027718	0.019282	24	1825	15	160	22304	8.18239	1.83321	regulation of metabolic process	AT3G02140|AT4G31800|AT3G08720|AT5G47220|AT5G21960|AT5G22570|AT4G17490|AT3G52430|AT1G68840|AT5G43650|AT1G28380|AT1G68240|AT4G29950|AT5G51190|AT4G17500|AT2G46510|AT2G46400|AT5G64810|AT3G46600|AT3G45640|AT4G17230|AT2G25450|AT1G80840|AT2G41010
6468	0.0030423	0.020861	14	842	8.75	160	22304	3.77511	2.31781	protein amino acid phosphorylation	AT3G08720|AT2G31010|AT1G56140|AT1G11050|AT4G21400|AT5G66210|AT1G17750|AT2G33170|AT2G02800|AT5G02290|AT3G45640|AT1G53440|AT2G48010|AT4G36950
43069	0.0032196	0.021767	2	12	1.25	160	22304	0.053802	23.2333	negative regulation of programmed cell death	AT3G52400|AT3G11820
9827	0.004387	0.028525	3	46	1.875	160	22304	0.206241	9.0913	plant-type cell wall modification	AT3G45960|AT4G17030|AT4G30270
9873	0.004387	0.028525	3	46	1.875	160	22304	0.206241	9.0913	ethylene mediated signaling pathway	AT5G47220|AT4G17490|AT1G25560
60548	0.0043976	0.028525	2	14	1.25	160	22304	0.062769	19.9143	negative regulation of cell death	AT3G52400|AT3G11820
9651	0.0045567	0.029163	8	360	5	160	22304	1.61406	3.09778	response to salt stress	AT3G02140|AT3G08720|AT5G38940|AT4G12720|AT1G28380|AT2G41010|AT1G08930|AT5G46050
71369	0.0046617	0.029442	3	47	1.875	160	22304	0.210725	8.89787	cellular response to ethylene stimulus	AT5G47220|AT4G17490|AT1G25560
9612	0.0050504	0.031483	2	15	1.25	160	22304	0.0672525	18.5867	response to mechanical stimulus	AT5G57560|AT2G41100
43687	0.0054014	0.033239	16	1093	10	160	22304	4.90047	2.04062	post-translational protein modification	AT3G08720|AT2G31010|AT1G56140|AT1G11050|AT4G21400|AT5G66210|AT1G17750|AT2G33170|AT1G11530|AT2G02800|AT5G02290|AT3G45640|AT1G53440|AT4G12720|AT2G48010|AT4G36950
9755	0.0056516	0.034092	6	224	3.75	160	22304	1.0043	3.73393	hormone-mediated signaling pathway	AT4G01540|AT5G47220|AT3G45640|AT4G17490|AT1G25560|AT4G30270
16310	0.0059933	0.034092	14	910	8.75	160	22304	4.07999	2.14462	phosphorylation	AT3G08720|AT2G31010|AT1G56140|AT1G11050|AT4G21400|AT5G66210|AT1G17750|AT2G33170|AT2G02800|AT5G02290|AT3G45640|AT1G53440|AT2G48010|AT4G36950
51347	0.0064802	0.034092	2	17	1.25	160	22304	0.0762195	16.4	positive regulation of transferase activity	AT3G45640|AT3G48360
7231	0.0071736	0.034092	1	1	0.625	160	22304	0.0044835	139.4	osmosensory signaling pathway	AT3G45640
1101	0.0071736	0.034092	1	1	0.625	160	22304	0.0044835	139.4	response to acid	AT5G46050
32881	0.0071736	0.034092	1	1	0.625	160	22304	0.0044835	139.4	regulation of polysaccharide metabolic process	AT3G02140
32885	0.0071736	0.034092	1	1	0.625	160	22304	0.0044835	139.4	regulation of polysaccharide biosynthetic process	AT3G02140
161	0.0071736	0.034092	1	1	0.625	160	22304	0.0044835	139.4	MAPKKK cascade involved in osmosensory signaling pathway	AT3G45640
169	0.0071736	0.034092	1	1	0.625	160	22304	0.0044835	139.4	activation of MAPK activity involved in osmosensory signaling pathway	AT3G45640
80053	0.0071736	0.034092	1	1	0.625	160	22304	0.0044835	139.4	response to phenylalanine	AT5G46050
80052	0.0071736	0.034092	1	1	0.625	160	22304	0.0044835	139.4	response to histidine	AT5G46050
187	0.0071736	0.034092	1	1	0.625	160	22304	0.0044835	139.4	activation of MAPK activity	AT3G45640
43200	0.0071736	0.034092	1	1	0.625	160	22304	0.0044835	139.4	response to amino acid stimulus	AT5G46050
43201	0.0071736	0.034092	1	1	0.625	160	22304	0.0044835	139.4	response to leucine	AT5G46050
10581	0.0071736	0.034092	1	1	0.625	160	22304	0.0044835	139.4	regulation of starch biosynthetic process	AT3G02140
43406	0.0071736	0.034092	1	1	0.625	160	22304	0.0044835	139.4	positive regulation of MAP kinase activity	AT3G45640
70212	0.0071736	0.034092	1	1	0.625	160	22304	0.0044835	139.4	protein amino acid poly-ADP-ribosylation	AT4G12720
10962	0.0071736	0.034092	1	1	0.625	160	22304	0.0044835	139.4	regulation of glucan biosynthetic process	AT3G02140
14075	0.0071736	0.034092	1	1	0.625	160	22304	0.0044835	139.4	response to amine stimulus	AT5G46050
51972	0.0071736	0.034092	1	1	0.625	160	22304	0.0044835	139.4	regulation of telomerase activity	AT3G48360
51973	0.0071736	0.034092	1	1	0.625	160	22304	0.0044835	139.4	positive regulation of telomerase activity	AT3G48360
19369	0.0071736	0.034092	1	1	0.625	160	22304	0.0044835	139.4	arachidonic acid metabolic process	AT5G42650
19373	0.0071736	0.034092	1	1	0.625	160	22304	0.0044835	139.4	epoxygenase P450 pathway	AT5G42650
52542	0.0072561	0.034146	2	18	1.25	160	22304	0.080703	15.4889	defense response by callose deposition	AT1G59870|AT1G28380
12501	0.0088868	0.0412	5	176	3.125	160	22304	0.789096	3.96023	programmed cell death	AT4G12720|AT4G33300|AT3G50950|AT1G28380|AT5G04720
52545	0.0089267	0.0412	2	20	1.25	160	22304	0.08967	13.94	callose localization	AT1G59870|AT1G28380
33037	0.0098203	0.044469	2	21	1.25	160	22304	0.0941535	13.2762	polysaccharide localization	AT1G59870|AT1G28380
6863	0.0098203	0.044469	2	21	1.25	160	22304	0.0941535	13.2762	purine transport	AT1G57990|AT1G19770
15851	0.010752	0.047965	2	22	1.25	160	22304	0.098637	12.6727	nucleobase transport	AT1G57990|AT1G19770
160	0.010964	0.047965	3	64	1.875	160	22304	0.286944	6.53437	two-component signal transduction system (phosphorelay)	AT5G47220|AT4G17490|AT1G25560
6796	0.011001	0.047965	14	979	8.75	160	22304	4.38935	1.99346	phosphate metabolic process	AT3G08720|AT2G31010|AT1G56140|AT1G11050|AT4G21400|AT5G66210|AT1G17750|AT2G33170|AT2G02800|AT5G02290|AT3G45640|AT1G53440|AT2G48010|AT4G36950
80090	0.011017	0.047965	20	1604	12.5	160	22304	7.19154	1.73815	regulation of primary metabolic process	AT3G02140|AT4G31800|AT3G08720|AT5G47220|AT5G21960|AT5G22570|AT4G17490|AT1G68840|AT5G43650|AT1G68240|AT4G29950|AT5G51190|AT4G17500|AT2G46510|AT2G46400|AT5G64810|AT3G46600|AT4G17230|AT2G25450|AT1G80840
6793	0.011092	0.047965	14	980	8.75	160	22304	4.39383	1.99143	phosphorus metabolic process	AT3G08720|AT2G31010|AT1G56140|AT1G11050|AT4G21400|AT5G66210|AT1G17750|AT2G33170|AT2G02800|AT5G02290|AT3G45640|AT1G53440|AT2G48010|AT4G36950
71554	0.011327	0.048542	6	260	3.75	160	22304	1.16571	3.21692	cell wall organization or biogenesis	AT5G57560|AT3G45960|AT1G59870|AT4G17030|AT2G47550|AT4G30270
6612	0.011721	0.049788	2	23	1.25	160	22304	0.103121	12.1217	protein targeting to membrane	AT3G52400|AT3G11820
x' = number of genes with a given GO term in the your subset
X = total number of genes with any GO term in your subset
n' = number of genes with a given GO term in the genome
N = total number of genes with any GO term in the genome
gene set frequency (%) = x'/X*100
genome frequency =(%) n'/N*100
Fold Enrichment = gene set frequency/ genome frequency

## Sheet: Col-down
GO-ID	p-value	corr p-value	x'	n'	get set frequency (%)	X	N	genome frequency (%)	Fold enrichment	Description	Genes in test set
42221	2.8798e-06	0.0012642	24	1710	21.6216	111	22304	7.66679	2.82017	response to chemical stimulus	AT4G25100|AT1G63020|AT4G24180|AT5G54500|AT2G38210|AT5G47370|AT4G37220|AT3G14050|AT2G14170|AT5G56550|AT3G60690|AT1G74840|AT4G37260|AT5G66700|AT3G15360|AT1G28330|AT5G07440|AT2G44080|AT1G15050|AT5G43700|AT3G48990|AT1G20630|AT3G12830|AT5G18170
10033	1.4333e-05	0.0015144	17	1037	15.3153	111	22304	4.64939	3.29405	response to organic substance	AT1G63020|AT4G24180|AT5G54500|AT2G38210|AT5G47370|AT4G37220|AT3G14050|AT3G60690|AT1G74840|AT4G37260|AT5G66700|AT1G28330|AT2G44080|AT1G15050|AT5G43700|AT1G20630|AT3G12830
9063	2.1268e-05	0.0015144	4	33	3.6036	111	22304	0.147956	24.356	cellular amino acid catabolic process	AT4G34030|AT1G64660|AT2G43400|AT5G54080
50896	2.4096e-05	0.0015144	33	3207	29.7297	111	22304	14.3786	2.06764	response to stimulus	AT4G25100|AT3G27690|AT1G63020|AT3G54890|AT2G38210|AT4G37220|AT3G14050|AT2G14170|AT5G56550|AT3G60690|AT4G37260|AT5G66700|AT3G15360|AT1G28330|AT5G07440|AT1G15050|AT5G43700|AT2G43400|AT3G15620|AT1G20630|AT3G12830|AT5G18170|AT4G24180|AT5G54500|AT3G18030|AT5G47370|AT5G61600|AT1G74840|AT2G44080|AT5G40100|AT3G48990|AT2G47450|AT1G43700
46395	2.6083e-05	0.0015144	5	70	4.5045	111	22304	0.313845	14.3526	carboxylic acid catabolic process	AT4G34030|AT1G64660|AT3G58750|AT2G43400|AT5G54080
16054	2.6083e-05	0.0015144	5	70	4.5045	111	22304	0.313845	14.3526	organic acid catabolic process	AT4G34030|AT1G64660|AT3G58750|AT2G43400|AT5G54080
9310	2.7007e-05	0.0015144	4	35	3.6036	111	22304	0.156923	22.9642	amine catabolic process	AT4G34030|AT1G64660|AT2G43400|AT5G54080
9725	2.7597e-05	0.0015144	14	767	12.6126	111	22304	3.43885	3.66769	response to hormone stimulus	AT4G24180|AT5G54500|AT2G38210|AT5G47370|AT3G14050|AT3G60690|AT1G74840|AT4G37260|AT5G66700|AT2G44080|AT1G15050|AT5G43700|AT1G20630|AT3G12830
9719	6.9113e-05	0.0033712	14	835	12.6126	111	22304	3.74372	3.369	response to endogenous stimulus	AT4G24180|AT5G54500|AT2G38210|AT5G47370|AT3G14050|AT3G60690|AT1G74840|AT4G37260|AT5G66700|AT2G44080|AT1G15050|AT5G43700|AT1G20630|AT3G12830
46686	7.8705e-05	0.0033835	8	279	7.20721	111	22304	1.2509	5.76163	response to cadmium ion	AT4G25100|AT5G56550|AT1G74840|AT4G37260|AT5G07440|AT3G48990|AT1G20630|AT5G18170
9733	8.4781e-05	0.0033835	8	282	7.20721	111	22304	1.26435	5.70034	response to auxin stimulus	AT3G60690|AT1G74840|AT5G66700|AT1G15050|AT5G43700|AT5G54500|AT3G12830|AT5G47370
6552	0.00014631	0.0053527	2	4	1.8018	111	22304	0.017934	100.468	leucine catabolic process	AT4G34030|AT2G43400
9083	0.00024306	0.0082081	2	5	1.8018	111	22304	0.0224175	80.3748	branched chain family amino acid catabolic process	AT4G34030|AT2G43400
10038	0.00036858	0.011558	8	350	7.20721	111	22304	1.56923	4.59284	response to metal ion	AT4G25100|AT5G56550|AT1G74840|AT4G37260|AT5G07440|AT3G48990|AT1G20630|AT5G18170
9750	0.00067396	0.019724	2	8	1.8018	111	22304	0.035868	50.2342	response to fructose stimulus	AT4G37220|AT1G28330
44282	0.0013473	0.036967	5	163	4.5045	111	22304	0.730811	6.16371	small molecule catabolic process	AT4G34030|AT1G64660|AT3G58750|AT2G43400|AT5G54080
10035	0.0014852	0.038352	8	434	7.20721	111	22304	1.94584	3.70391	response to inorganic substance	AT4G25100|AT5G56550|AT1G74840|AT4G37260|AT5G07440|AT3G48990|AT1G20630|AT5G18170
6551	0.0018472	0.044904	2	13	1.8018	111	22304	0.0582855	30.9134	leucine metabolic process	AT4G34030|AT2G43400
9416	0.0019957	0.044904	8	455	7.20721	111	22304	2.03999	3.53296	response to light stimulus	AT3G27690|AT3G54890|AT2G43400|AT3G15620|AT2G47450|AT1G20630|AT5G18170|AT5G47370
9646	0.002148	0.044904	2	14	1.8018	111	22304	0.062769	28.7053	response to absence of light	AT2G43400|AT5G18170
9970	0.002148	0.044904	2	14	1.8018	111	22304	0.062769	28.7053	cellular response to sulfate starvation	AT1G43700|AT1G20630
9314	0.0024704	0.049297	8	471	7.20721	111	22304	2.11173	3.41294	response to radiation	AT3G27690|AT3G54890|AT2G43400|AT3G15620|AT2G47450|AT1G20630|AT5G18170|AT5G47370
x' = number of genes with a given GO term in the your subset
X = total number of genes with any GO term in your subset
n' = number of genes with a given GO term in the genome
N = total number of genes with any GO term in the genome
gene set frequency (%) = x'/X*100
genome frequency =(%) n'/N*100
Fold Enrichment = gene set frequency/ genome frequency

## Sheet: Col down agb1-2 down
GO-ID	p-value	corr p-value	x'	n'	Gene set percent	X	N	Genome percent	Fold Enrichment	Description	Genes in test set
9063	1.5233e-05	0.0037356	4	33	3.92157	102	22304	0.147956	26.5051	cellular amino acid catabolic process	AT1G03090|AT1G08630|AT3G47340|AT3G30775
9310	1.9356e-05	0.0037356	4	35	3.92157	102	22304	0.156923	24.9905	amine catabolic process	AT1G03090|AT1G08630|AT3G47340|AT3G30775
46395	0.00029984	0.028934	4	70	3.92157	102	22304	0.313845	12.4952	carboxylic acid catabolic process	AT1G03090|AT1G08630|AT3G47340|AT3G30775
16054	0.00029984	0.028934	4	70	3.92157	102	22304	0.313845	12.4952	organic acid catabolic process	AT1G03090|AT1G08630|AT3G47340|AT3G30775
19752	0.00055009	0.030032	10	620	9.80392	102	22304	2.77977	3.52688	carboxylic acid metabolic process	AT3G44300|AT1G03090|AT1G10070|AT1G08630|AT3G47340|AT4G26260|AT1G73500|AT5G65690|AT3G30775|AT3G21720
43436	0.00055009	0.030032	10	620	9.80392	102	22304	2.77977	3.52688	oxoacid metabolic process	AT3G44300|AT1G03090|AT1G10070|AT1G08630|AT3G47340|AT4G26260|AT1G73500|AT5G65690|AT3G30775|AT3G21720
6082	0.00055699	0.030032	10	621	9.80392	102	22304	2.78425	3.5212	organic acid metabolic process	AT3G44300|AT1G03090|AT1G10070|AT1G08630|AT3G47340|AT4G26260|AT1G73500|AT5G65690|AT3G30775|AT3G21720
42180	0.00062242	0.030032	10	630	9.80392	102	22304	2.82461	3.4709	cellular ketone metabolic process	AT3G44300|AT1G03090|AT1G10070|AT1G08630|AT3G47340|AT4G26260|AT1G73500|AT5G65690|AT3G30775|AT3G21720
5975	0.0008994	0.035621	11	782	10.7843	102	22304	3.5061	3.07587	carbohydrate metabolic process	AT1G02850|AT5G57655|AT4G02280|AT4G04040|AT4G18340|AT1G15380|AT5G20830|AT5G65690|AT5G20710|AT5G41080|AT1G02640
44282	0.00092282	0.035621	5	163	4.90196	102	22304	0.730811	6.70757	small molecule catabolic process	AT1G03090|AT4G04040|AT1G08630|AT3G47340|AT3G30775
5986	0.0011088	0.038909	2	11	1.96078	102	22304	0.0493185	39.7576	sucrose biosynthetic process	AT4G02280|AT5G20830
x' = number of genes with a given GO term in the your subset
X = total number of genes with any GO term in your subset
n' = number of genes with a given GO term in the genome
N = total number of genes with any GO term in the genome
gene set frequency (%) = x'/X*100
genome frequency =(%) n'/N*100
Fold Enrichment = gene set frequency/ genome frequency

## Sheet: agb1-2 up
GO-ID	p-value	corr p-value	x'	n'	Gene Set frequency (%)	X	N	Genome Frequency (%)	Fold Enrichment	Description	Genes in test set
9644	1.5946e-06	0.00059455	5	43	4.85437	103	22304	0.192791	25.1795	response to high light intensity	AT5G59720|AT1G52560|AT2G22240|AT3G50820|AT4G04020
42221	2.5738e-06	0.00059455	23	1710	22.3301	103	22304	7.66679	2.91258	response to chemical stimulus	AT3G03780|AT5G51810|AT4G25200|AT3G09640|AT5G54510|AT1G28130|AT5G26220|AT2G17630|AT5G46570|AT4G04020|AT2G02810|AT1G27330|AT1G23160|AT2G39040|AT5G59720|AT1G77510|AT1G52560|AT1G53130|AT2G27840|AT2G22240|AT4G33010|AT2G26690|AT1G75280
50896	4.1482e-06	0.00063882	33	3207	32.0388	103	22304	14.3786	2.22823	response to stimulus	AT3G03780|AT4G25200|AT3G05660|AT3G09640|AT5G54510|AT5G26220|AT2G17630|AT5G46570|AT4G04020|AT2G02810|AT1G75780|AT1G23160|AT5G59720|AT1G52560|AT1G53130|AT2G22240|AT1G04980|AT1G75280|AT4G00550|AT2G33210|AT5G51810|AT1G09210|AT1G28130|AT4G10250|AT4G36220|AT1G27330|AT2G39040|AT1G77510|AT1G78000|AT2G27840|AT4G33010|AT2G26690|AT3G50820
9642	2.3826e-05	0.0024439	5	74	4.85437	103	22304	0.331779	14.6313	response to light intensity	AT5G59720|AT1G52560|AT2G22240|AT3G50820|AT4G04020
34976	2.6449e-05	0.0024439	3	13	2.91262	103	22304	0.0582855	49.9716	response to endoplasmic reticulum stress	AT2G02810|AT1G77510|AT1G04980
10035	3.302e-05	0.0025425	10	434	9.70874	103	22304	1.94584	4.98949	response to inorganic substance	AT3G03780|AT4G25200|AT5G59720|AT1G77510|AT1G52560|AT5G26220|AT2G17630|AT2G22240|AT4G33010|AT1G75280
80003	6.3168e-05	0.0041691	2	3	1.94175	103	22304	0.0134505	144.362	thalianol metabolic process	AT5G47990|AT5G48000
10683	0.00012596	0.0072739	2	4	1.94175	103	22304	0.017934	108.272	tricyclic triterpenoid metabolic process	AT5G47990|AT5G48000
6950	0.00027959	0.014352	20	1853	19.4175	103	22304	8.30793	2.33722	response to stress	AT3G03780|AT4G00550|AT2G33210|AT4G25200|AT3G05660|AT1G09210|AT3G09640|AT4G04020|AT4G10250|AT2G02810|AT1G27330|AT2G39040|AT5G59720|AT1G77510|AT1G52560|AT1G53130|AT1G78000|AT2G22240|AT1G04980|AT2G26690
46686	0.00031667	0.01463	7	279	6.79612	103	22304	1.2509	5.433	response to cadmium ion	AT3G03780|AT4G25200|AT1G77510|AT5G26220|AT2G17630|AT4G33010|AT1G75280
9408	0.00035762	0.01502	5	131	4.85437	103	22304	0.587339	8.26503	response to heat	AT4G10250|AT4G25200|AT5G59720|AT1G52560|AT2G22240
43155	0.00074441	0.026455	2	9	1.94175	103	22304	0.0403515	48.1208	negative regulation of photosynthesis, light reaction	AT3G50820|AT4G04020
10205	0.00074441	0.026455	2	9	1.94175	103	22304	0.0403515	48.1208	photoinhibition	AT3G50820|AT4G04020
51246	0.00089749	0.027643	3	41	2.91262	103	22304	0.183824	15.8447	regulation of protein metabolic process	AT3G49700|AT3G50820|AT3G08700
42542	0.00089749	0.027643	3	41	2.91262	103	22304	0.183824	15.8447	response to hydrogen peroxide	AT5G59720|AT1G52560|AT2G22240
6979	0.0010139	0.029276	6	247	5.82524	103	22304	1.10742	5.26017	response to oxidative stress	AT1G27330|AT3G09640|AT2G39040|AT5G59720|AT1G52560|AT2G22240
10038	0.0012056	0.031748	7	350	6.79612	103	22304	1.56923	4.33087	response to metal ion	AT3G03780|AT4G25200|AT1G77510|AT5G26220|AT2G17630|AT4G33010|AT1G75280
9416	0.0012369	0.031748	8	455	7.76699	103	22304	2.03999	3.80736	response to light stimulus	AT4G36220|AT5G51810|AT1G75780|AT5G59720|AT1G52560|AT2G22240|AT3G50820|AT4G04020
9314	0.0015388	0.037416	8	471	7.76699	103	22304	2.11173	3.67802	response to radiation	AT4G36220|AT5G51810|AT1G75780|AT5G59720|AT1G52560|AT2G22240|AT3G50820|AT4G04020
103	0.0018536	0.038925	2	14	1.94175	103	22304	0.062769	30.9348	sulfate assimilation	AT4G04610|AT4G21990
42548	0.0018536	0.038925	2	14	1.94175	103	22304	0.062769	30.9348	regulation of photosynthesis, light reaction	AT3G50820|AT4G04020
6722	0.0018536	0.038925	2	14	1.94175	103	22304	0.062769	30.9348	triterpenoid metabolic process	AT5G47990|AT5G48000
51716	0.0020054	0.040283	10	729	9.70874	103	22304	3.26847	2.97042	cellular response to stimulus	AT4G00550|AT2G02810|AT1G77510|AT5G54510|AT1G53130|AT1G78000|AT2G27840|AT5G46570|AT2G22240|AT1G04980
43467	0.0021323	0.041046	2	15	1.94175	103	22304	0.0672525	28.8725	regulation of generation of precursor metabolites and energy	AT3G50820|AT4G04020
x' = number of genes with a given GO term in the your subset
X = total number of genes with any GO term in your subset
n' = number of genes with a given GO term in the genome
N = total number of genes with any GO term in the genome
gene set frequency (%) = x'/X*100
genome frequency =(%) n'/N*100
Fold Enrichment = gene set frequency/ genome frequency

## Sheet: Col-up
GO-ID	p-value	corr p-value	x'	n'	Gene Set Frequency (%)	X	N	Genome Frequency (%)	Fold Enrichment	Description	Genes in test set
9408	4.0251e-11	2.4593e-08	15	131	5.74713	261	22304	0.587339	9.78503	response to heat	AT5G49910|AT3G25230|AT1G09080|AT5G56010|AT5G02490|AT1G74310|AT3G12580|AT5G51440|AT2G25140|AT4G17250|AT2G26150|AT2G46240|AT5G56030|AT2G04030|AT3G51910
6457	3.8288e-08	1.1697e-05	14	184	5.36398	261	22304	0.824964	6.50208	protein folding	AT5G49910|AT3G07770|AT5G48570|AT4G28480|AT1G09080|AT5G56010|AT5G03160|AT3G44110|AT5G02490|AT3G12580|AT3G14200|AT5G56030|AT2G04030|AT2G28000
9266	2.6795e-07	5.4573e-05	18	359	6.89655	261	22304	1.60958	4.2847	response to temperature stimulus	AT5G49910|AT3G25230|AT1G09350|AT5G15970|AT1G09080|AT5G56010|AT5G02490|AT1G74310|AT3G12580|AT5G51440|AT2G25140|AT4G30650|AT4G17250|AT2G26150|AT2G46240|AT5G56030|AT2G04030|AT3G51910
71555	4.1046e-06	0.00054199	11	165	4.21456	261	22304	0.739778	5.69706	cell wall organization	AT1G53830|AT3G10710|AT1G12560|AT2G40610|AT4G08410|AT5G04960|AT3G54590|AT3G54580|AT5G06630|AT1G19300|AT4G13390
50896	4.4353e-06	0.00054199	65	3207	24.9042	261	22304	14.3786	1.73203	response to stimulus	AT5G40390|AT5G44110|AT5G15230|AT3G09440|AT5G63590|AT5G56010|AT1G74310|AT5G51440|AT4G30650|AT4G23570|AT4G19690|AT3G03270|AT3G19850|AT5G65800|AT1G51340|AT3G44110|AT3G14440|AT3G12580|AT4G39030|AT2G25140|AT2G26150|AT2G47750|AT3G46170|AT3G51910|AT1G13420|AT3G04530|AT1G02090|AT3G25230|AT5G15970|AT4G22212|AT2G37040|AT1G70850|AT1G28160|AT5G47120|AT3G03520|AT4G26010|AT1G09080|AT1G02400|AT2G47520|AT5G02490…
5975	5.9027e-06	0.0006011	25	782	9.57854	261	22304	3.5061	2.73197	carbohydrate metabolic process	AT5G40390|AT1G62570|AT4G25820|AT4G26270|AT4G03070|AT1G19300|AT1G64390|AT3G20520|AT4G30290|AT3G16410|AT1G04920|AT5G57540|AT1G73740|AT1G22210|AT1G02000|AT3G24090|AT1G65310|AT1G05170|AT1G09350|AT3G23820|AT5G57530|AT4G36360|AT1G22880|AT5G11110|AT1G48930
6950	1.1558e-05	0.0010088	43	1853	16.4751	261	22304	8.30793	1.98306	response to stress	AT5G40390|AT3G04530|AT3G25230|AT5G15970|AT4G22212|AT2G37040|AT1G70850|AT5G47120|AT3G03520|AT4G26010|AT1G09080|AT5G56010|AT2G47520|AT5G02490|AT1G74310|AT2G44810|AT5G51440|AT4G30650|AT4G17250|AT2G29450|AT5G56030|AT2G04030|AT4G23570|AT5G49910|AT5G22410|AT3G03270|AT1G09350|AT1G34510|AT5G67400|AT1G30870|AT1G66090|AT1G74020|AT3G44110|AT3G14440|AT1G51680|AT3G12580|AT2G32920|AT4G39030|AT2G25140|AT1G26700…
9664	3.6089e-05	0.0027563	7	78	2.68199	261	22304	0.349713	7.66912	plant-type cell wall organization	AT1G12560|AT2G40610|AT4G08410|AT3G54590|AT3G54580|AT5G06630|AT4G13390
44262	4.8917e-05	0.0033209	16	428	6.13027	261	22304	1.91894	3.19461	cellular carbohydrate metabolic process	AT5G40390|AT1G65310|AT1G62570|AT4G25820|AT1G05170|AT4G26270|AT4G03070|AT1G19300|AT3G20520|AT4G30290|AT5G57530|AT3G16410|AT1G04920|AT5G57540|AT5G11110|AT1G22210
71554	6.0819e-05	0.003716	12	260	4.5977	261	22304	1.16571	3.94412	cell wall organization or biogenesis	AT1G53830|AT3G10710|AT2G43590|AT1G12560|AT2G40610|AT4G08410|AT5G04960|AT3G54590|AT3G54580|AT5G06630|AT1G19300|AT4G13390
16137	7.3006e-05	0.0040552	7	87	2.68199	261	22304	0.390065	6.87577	glycoside metabolic process	AT5G40390|AT3G16410|AT1G04920|AT1G62570|AT5G11110|AT4G03070|AT1G22210
42221	9.9875e-05	0.0050853	38	1710	14.5594	261	22304	7.66679	1.89902	response to chemical stimulus	AT5G40390|AT1G13420|AT5G15230|AT3G25230|AT3G09440|AT5G15970|AT2G37040|AT1G28160|AT5G47120|AT4G26010|AT5G56010|AT2G47520|AT1G74310|AT3G11260|AT2G29450|AT5G56030|AT2G04030|AT3G53230|AT3G49690|AT5G49910|AT4G19030|AT5G22410|AT1G32450|AT1G34510|AT5G67400|AT1G30870|AT4G23550|AT4G11660|AT5G65800|AT1G74020|AT1G51340|AT1G74500|AT3G14440|AT3G12580|AT2G26150|AT2G46240|AT2G47750|AT3G46170
9628	0.00011379	0.0053483	29	1168	11.1111	261	22304	5.23673	2.12177	response to abiotic stimulus	AT5G40390|AT5G44110|AT1G02090|AT3G25230|AT5G15970|AT5G63590|AT5G47120|AT3G03520|AT1G09080|AT5G56010|AT1G02400|AT5G02490|AT1G74310|AT5G51440|AT4G30650|AT4G17250|AT5G56030|AT2G04030|AT5G49910|AT1G09350|AT3G19850|AT3G44110|AT3G14440|AT1G51680|AT3G12580|AT2G25140|AT2G26150|AT2G46240|AT3G51910
9644	0.00014134	0.0060863	5	43	1.91571	261	22304	0.192791	9.93674	response to high light intensity	AT1G74310|AT3G12580|AT2G26150|AT2G46240|AT3G51910
19748	0.00014942	0.0060863	13	330	4.98084	261	22304	1.47956	3.36645	secondary metabolic process	AT2G29470|AT1G62570|AT2G37040|AT4G03070|AT5G63590|AT1G02400|AT3G16410|AT3G14440|AT1G51680|AT2G29450|AT1G78390|AT4G34230|AT4G15340
6979	0.00016811	0.0064199	11	247	4.21456	261	22304	1.10742	3.80573	response to oxidative stress	AT5G22410|AT1G74310|AT3G12580|AT1G34510|AT5G67400|AT1G30870|AT2G37040|AT2G26150|AT2G46240|AT4G26010|AT2G29450
71669	0.00090283	0.032449	7	131	2.68199	261	22304	0.587339	4.56635	plant-type cell wall organization or biogenesis	AT1G12560|AT2G40610|AT4G08410|AT3G54590|AT3G54580|AT5G06630|AT4G13390
42542	0.0013205	0.044823	4	41	1.53257	261	22304	0.183824	8.33716	response to hydrogen peroxide	AT1G74310|AT3G12580|AT2G26150|AT2G46240
x' = number of genes with a given GO term in the your subset
X = total number of genes with any GO term in your subset
n' = number of genes with a given GO term in the genome
N = total number of genes with any GO term in the genome
gene set frequency (%) = x'/X*100
genome frequency =(%) n'/N*100
Fold Enrichment = gene set frequency/ genome frequency

## Sheet: Col up agb1-2 up
GO-ID	p-value	corr p-value	x'	n'	Gene Set Frequency (%)	X	N	Genome Frequency (%)	Fold Enrichment	Description	Genes in test set
9828	0.00021259	0.030137	3	35	4.05405	74	22304	0.156923	25.8347	plant-type cell wall loosening	AT2G03090|AT4G01630|AT1G69530
19742	0.00048033	0.030137	2	10	2.7027	74	22304	0.044835	60.2811	pentacyclic triterpenoid metabolic process	AT5G48010|AT5G42600
19745	0.00048033	0.030137	2	10	2.7027	74	22304	0.044835	60.2811	pentacyclic triterpenoid biosynthetic process	AT5G48010|AT5G42600
9827	0.00048033	0.030137	3	46	4.05405	74	22304	0.206241	19.6569	plant-type cell wall modification	AT2G03090|AT4G01630|AT1G69530
16104	0.00070146	0.030137	2	12	2.7027	74	22304	0.053802	50.2342	triterpenoid biosynthetic process	AT5G48010|AT5G42600
19748	0.00079771	0.030137	6	330	8.10811	74	22304	1.47956	5.4801	secondary metabolic process	AT5G48010|AT5G42600|AT1G32100|AT3G13650|AT5G66690|AT5G54160
6722	0.00096302	0.030137	2	14	2.7027	74	22304	0.062769	43.0579	triterpenoid metabolic process	AT5G48010|AT5G42600
6949	0.00096302	0.030137	2	14	2.7027	74	22304	0.062769	43.0579	syncytium formation	AT2G03090|AT1G69530
9698	0.0010068	0.030137	4	133	5.40541	74	22304	0.596306	9.06482	phenylpropanoid metabolic process	AT1G32100|AT3G13650|AT5G66690|AT5G54160
5975	0.0011014	0.030137	9	782	12.1622	74	22304	3.5061	3.46886	carbohydrate metabolic process	AT2G32990|AT5G54690|AT1G06030|AT1G78400|AT1G05650|AT1G05660|AT2G43870|AT2G43880|AT2G43890
9806	0.0012645	0.030137	2	16	2.7027	74	22304	0.071736	37.6757	lignan metabolic process	AT1G32100|AT3G13650
9807	0.0012645	0.030137	2	16	2.7027	74	22304	0.071736	37.6757	lignan biosynthetic process	AT1G32100|AT3G13650
71554	0.0017335	0.038137	5	260	6.75676	74	22304	1.16571	5.79626	cell wall organization or biogenesis	AT5G54690|AT2G03090|AT4G01630|AT4G23920|AT1G69530
71555	0.002222	0.042542	4	165	5.40541	74	22304	0.739778	7.3068	cell wall organization	AT5G54690|AT2G03090|AT4G01630|AT1G69530
9664	0.0022312	0.042542	3	78	4.05405	74	22304	0.349713	11.5925	plant-type cell wall organization	AT2G03090|AT4G01630|AT1G69530
x' = number of genes with a given GO term in the your subset
X = total number of genes with any GO term in your subset
n' = number of genes with a given GO term in the genome
N = total number of genes with any GO term in the genome
gene set frequency (%) = x'/X*100
genome frequency =(%) n'/N*100
Fold Enrichment = gene set frequency/ genome frequency
